# Supplementary material for: Proof of concept study of the posterior quadratus lumborum block for laparoscopic myomectomy: A randomized controlled trial
Source: PLoS One. 2025 Apr 22;20(4):e0321890. doi: 10.1371/journal.pone.0321890 (PMC12013877; doi:10.1371/journal.pone.0321890)
Supplement: S1 File — (XLSX) [file pone.0321890.s001.xlsx]

## Sheet: Study Data
Study ID	Age	Sex	BMI (kg/m2)	Procedure Time (h)	EBL (mL)	# Fibroids	Prior pelvic Surgery	ASA status	Study arm	NRS0	NRS1	NRS2	NRS3	NRSPACUDC	NRS6	NRS24	NRS48	MEQ Intraop	In PACU MEQ	First 6 hrs (not incl PACU) MEQ	t = 7-24 hr MEQ	t = 25-48 hr MEQ	MEQ Totals
1	38	1	23.1478	2.98	Low (50-100)	<5	Yes	2	QL	6	6	6	5	0	2	4	5	7.6	7	0	1.5	1.5	17.6
3	42	1	23.0254	4.42	Moderate (100-200)	>10	Yes	2	QL	10	6	10	8	5	7	8	6	2.66	6.9	3	4.5	6	23.06
4	32	1	25.7198	3.08	Minimal (<50)	<5	No	1	Sham	9	7	6	6	5	6	6	4	7.6	5	2	6	4.5	25.1
7	56	1	26.84	3.63	Low (50-100)	<5	No	2	Sham	6	2	2	2	1	1	3	3	17.1	2.7	1.2	0	0	21
8	38	1	19.3665	2.83	Minimal (<50)	<5	No	2	Sham	4	3	6	5	3	7	7		19	6.9	1.2	0	0	27.1
10	43	1	23.75	3.75	Low (50-100)	5-10	No	1	QL	10	9	5	5	5	2	3	8	13.3	3.9	3	3	3	26.2
11	39	1	32.1693	5.4	Low (50-100)	>10	Yes	2	QL	10	3	4	3	3	4	5	4	26.6	7	0.6	3.6	6	43.8
12	35	1	22.1266	4.85	Low (50-100)	>10	No	1	QL	6	5	5	5	5	2	8	6	15.2	6.1	0	1.5	1.5	24.3
13	29	1	25.3071	4.15	Minimal (<50)	<5	No	1	QL	6	0	0	7	0	0	3	3	19	8.2	4.9	0	0	32.1
15	26	1	22.0124	4.82	Moderate (100-200)	>10	No	1	QL	8	1	4	2	2	0			26.6	2.7	0	4.5	1.5	35.3
16	40	1	19.6874	5.12	Low (50-100)	5-10	No	1	QL	4	5	0	0	2	0	2	6	11.4	3.5	1.5	3	1.5	20.9
17	43	1	23.8462	2.8	Minimal (<50)	<5	No	2	QL	8	0	7	0	0	0	2	2	7.6	4	0	0	0	11.6
18	29	1	20.8265	3.25	Minimal (<50)	<5	Yes	1	QL	0	6	6	3	6	4	6	6	15.2	1.2	1.5	1.5	1.5	20.9
25	44	1	26.0331	4.07	Moderate (100-200)	>10	No	2	Sham	8	9	8	6	5	6	6	5	15.2	26.5	1.5	6	3	52.2
26	42	1	31.6406	5.52	Low (50-100)	>10	Yes	2	Sham	7	5	3	6	3	6	5	4	7.6	3.1	0	0	3	13.7
